# Supplementary material for: Macrophage Migration Inhibitory Factor and Stearoyl-CoA Desaturase 1: Potential Prognostic Markers for Soft Tissue Sarcomas Based on Bioinformatics Analyses
Source: PLoS One. 2013 Oct 22;8(10):e78250. doi: 10.1371/journal.pone.0078250 (PMC3805525; doi:10.1371/journal.pone.0078250)
Supplement: Table S1 — Clinical data of 88 STS patients. (XLS) [file pone.0078250.s001.xls]

## Sheet: TableS1
	Table S1 Clinical data of 88 STS patients
	Patient ID	Age	Gender	Histological grade	Followup time (month)	Event	Tissue-type	Tumor metastasis
	LS01	43	Female	1	98	0	MLS	0
	LS02	28	Male	2	28	1	MLS	1
	LS03	69	Male	3	10	1	MLS	1
	LS04	87	Female	1	99	0	MLS	0
	LS05	42	Male	3	31	1	MLS	1
	LS06	41	Female	1	82	0	MLS	0
	LS07	59	Male	2	180	0	MLS	0
	LS08	44	Male	1	102	0	MLS	0
	LS09	47	Female	1	115	0	MLS	0
	LS10	33	Male	2	36	1	MLS	1
	LS11	46	Female	2	63	0	MLS	0
	LS13	28	Female	1	84	0	MLS	0
	LS14	57	Male	2	170	0	MLS	1
	LS15	38	Female	1	81	0	MLS	0
	LS16	40	Female	3	97	1	MLS	1
	LS17	50	Female	3	21	1	MLS	1
	LS19	26	Male	1	180	0	MLS	0
	LS20	54	Female	1	180	0	MLS	0
	LS21	51	Female	1	180	0	MLS	0
	LS22	33	Female	1	103	0	MLS	0
	ST01	75	Female	3	5	0	MFH	1
	ST02	75	Male	3	109	0	MFH	0
	ST03	66	Male	2	135	0	MFS	0
	ST04	47	Female	2	67	0	MFS	0
	ST05	67	Male	3	15	1	MFH	1
	ST06	51	Male	3	129	0	MFH	1
	ST07	76	Male	3	18	0	MFH	1
	ST08	43	Male	3	49	0	MFH	1
	ST09	70	Male	2	92	0	MFS	0
	ST10	81	Female	2	100	0	MFS	0
	ST11	68	Male	3	81	0	MFS	0
	ST12	84	Male	2	84	0	MFS	0
	ST14	26	Male	3	1	1	MFH	1
	ST15	62	Male	3	135	0	MFH	1
	ST16	17	Female	3	57	1	SS	1
	ST17	80	Male	3	18	1	MFH	1
	ST18	54	Male	3	42	1	MFH	1
	ST19	67	Female	2	133	0	MFS	0
	ST20	69	Female	3	180	0	MFS	1
	ST21	45	Male	3	46	0	MFH	1
	ST22	88	Female	3	180	0	MFS	1
	ST23	60	Male	3	18	1	SS	1
	ST24	29	Male	3	121	0	SS	1
	ST25	21	Male	2	95	0	SS	0
	ST26	66	Male	2	180	0	MFS	0
	ST27	50	Male	1	113	1	MFH	0
	ST28	47	Female	3	24	1	SS	1
	ST29	57	Female	3	94	0	SS	0
	ST30	55	Female	3	4	1	MFH	1
	ST31	41	Female	3	73	1	SS	0
	ST32	37	Male	2	148	0	SS	1
	ST33	84	Male	2	129	1	MFS	1
	ST34	33	Female	2	95	0	SS	0
	ST35	55	Female	3	12	1	SS	1
	ST36	29	Male	1	78	0	MFS	0
	ST37	59	Male	3	41	1	MFH	1
	ST39	19	Female	3	16	1	SS	1
	ST41	30	Female	3	26	1	SS	1
	ST42	57	Female	2	72	0	MFH	0
	ST44	49	Male	3	38	1	MFH	0
	ST45	48	Female	2	102	0	MFS	0
	ST46	49	Male	2	73	0	MFS	0
	ST47	77	Male	3	9	1	MFH	1
	ST48	58	Male	2	66	0	MFS	0
	ST50	67	Male	3	35	1	LMS	1
	ST51	68	Male	3	58	0	MFH	0
	ST52	56	Male	3	71	0	MFH	0
	ST53	61	Female	3	69	0	SS	0
	ST54	47	Female	3	77	1	MPNST	0
	ST55	31	Male	2	85	0	MPNST	0
	ST56	43	Male	3	13	1	MPNST	1
	ST57	58	Female	3	20	1	FS	1
	ST58	70	Female	3	98	0	FS	0
	ST59	87	Female	2	21	1	FS	1
	ST60	33	Male	3	96	1	FS	1
	ST61	67	Male	3	56	1	LMS	1
	ST62	69	Female	3	26	1	LMS	0
	ST63	47	Female	3	110	0	LMS	0
	ST64	58	Female	3	36	1	SS	1
	ST65	41	Female	3	81	0	SS	0
	ST66	17	Male	3	66	1	SS	1
	ST67	86	Female	3	38	1	MFH	0
	ST68	51	Male	3	71	0	SS	0
	ST69	78	Male	3	28	1	LMS	1
	ST70	74	Female	3	60	0	MPNST	0
	ST72	48	Male	1	39	1	FS	1
	ST73	76	Female	2	25	0	LMS	1
	ST74	74	Female	3	12	1	MPNST	1
	MLS: Myxoid liposarcoma, MFH: Pleomorphic malignant fibrous histiocytoma, MFS: Myxofibrosarcoma, SS: Synovial sarcoma, LMS: Leiomyosarcoma, FS: Fibrosarcoma, MPNST: Malignant peripheral nerve sheath tumor, Tumor metastasis indicates the incidence of tumor metastasis in STS patients.
